# Supplementary material for: Neuroimaging Changes in the Sensorimotor Network and Visual Network in Bipolar Disorder and Their Relationship with Genetic Characteristics
Source: Biomedicines. 2025 Apr 8;13(4):898. doi: 10.3390/biomedicines13040898 (PMC12025223; doi:10.3390/biomedicines13040898)
Supplement: Supplementary file 1 [file biomedicines-13-00898-s001.zip]

Archive with 1 entries (1 files):
- biomedicines-3440040-supplementary.pdf
